# Supplementary material for: Characterization of Emetic and Diarrheal Bacillus cereus Strains From a 2016 Foodborne Outbreak Using Whole-Genome Sequencing: Addressing the Microbiological, Epidemiological, and Bioinformatic Challenges
Source: Front Microbiol. 2019 Feb 12;10:144. doi: 10.3389/fmicb.2019.00144 (PMC6379260; doi:10.3389/fmicb.2019.00144)
Supplement: Supplementary file 3 [file Table_3.xlsx]

## Sheet: Sheet1
Supplementary Table S3. Recombination events detected in B. cereus group genomes isolated in conjunction with a foodborne outbreak.
Data Set	Pipeline	Reference Genome Group	Reference Genome Strain	Dustmaskeda	Number of Recombination Eventsb	Total Number of SNPs in Recombination Regionsb	NSS Before Gubbinsc	Max Chi-Squared Before Gubbinsd	PHI Before Gubbinse	NSS After Gubbinsf	Max Chi-Squared After Gubbinsf	PHI After Gubbinsf
33 isolates (30 group III isolates and 3 group IV isolates)	Freebayes	III	B. cereus str. AH187 chromosome	No	435	15313	NA	NA	NA			NA
33 isolates (30 group III isolates and 3 group IV isolates)	Samtools	III	B. cereus str. AH187 chromosome	No	586	38851	NA	NA	NA			NA
33 isolates (30 group III isolates and 3 group IV isolates)	Freebayes	IV	B. cereus strain ATCC 14579 chromosome	No	595	16309	NA	NA	NA			NA
33 isolates (30 group III isolates and 3 group IV isolates)	Samtools	IV	B. cereus strain ATCC 14579 chromosome	No	2416	76713	NA	NA	NA			NA
33 isolates (30 group III isolates and 3 group IV isolates)	Freebayes	VII	B. cytotoxicus strain NVH 391-98 chromosome	No	190	5912	NA	NA	NA			NA
33 isolates (30 group III isolates and 3 group IV isolates)	Samtools	VII	B. cytotoxicus strain NVH 391-98 chromosome	No	4984	172165	NA	NA	NA			NA
30 isolates (30 group III isolates)	Freebayes	III	B. cereus str. AH187 chromosome	No	232	3129	0	0	0	0.003	0.533	0.00387
30 isolates (30 group III isolates)	Samtools	III	B. cereus str. AH187 chromosome	No	36	448	0	0	1.81e-06	0.005	0.174	0.172
30 isolates (30 group III isolates)	Freebayes	III	FOOD_10_19_16_RSNT1_2H_R9-6393	No	10	68	0	0.148	0.0106	0.003	0.072	0.0522
30 isolates (30 group III isolates)	Samtools	III	FOOD_10_19_16_RSNT1_2H_R9-6393	No	21	146	0	0	3.51e-10	0	0.003	0.00202
30 isolates (30 group III isolates)	Freebayes	III	B. cereus str. AH187 chromosome	Yes	218	2746	0	0	0	0.001	0.358	0.00536
30 isolates (30 group III isolates)	Samtools	III	B. cereus str. AH187 chromosome	Yes	35	418	0	0	7.25e-05	0.124	0.592	0.0458
30 isolates (30 group III isolates)	Freebayes	III	FOOD_10_19_16_RSNT1_2H_R9-6393	Yes	17	104	0	0.002	6.22e-05	0	0.115	0.0796
30 isolates (30 group III isolates)	Samtools	III	FOOD_10_19_16_RSNT1_2H_R9-6393	Yes	4	22	0	0.056	4.17e-06	0	0.346	1.87e-06
aLow-complexity regions were masked in indicated genomes using DustMasker version 1.0.0 (part of BLAST version 2.6.0)
bRecombination events were detected using Gubbins version 2.2.0
cP-values produced using the Neighbor similarity score (NSS) test in PhiPack version 1.0 prior to using Gubbins to remove recombination; values in boldfaced text were significant (P < 0.05) after a Bonferroni correction.
dP-values produced using the Maximum Chi-Squared test in PhiPack version 1.0 prior to using Gubbins to remove recombination; values in boldfaced text were significant (P < 0.05) after a Bonferroni correction.
eP-values produced using the Pairwise Homoplasy Index (PHI) test in PhiPack version 1.0 prior to using Gubbins to remove recombination; values in boldfaced text were significant (P < 0.05) after a Bonferroni correction.
fP-values produced using each respective test in PhiPack version 1.0 after using Gubbins to remove recombination; values in boldfaced text were significant (P < 0.05) after a Bonferroni correction.
